# Supplementary material for: Genome wide gene-expression analysis of facultative reproductive diapause in the two-spotted spider mite Tetranychus urticae
Source: BMC Genomics. 2013 Nov 21;14(1):815. doi: 10.1186/1471-2164-14-815 (PMC4046741; doi:10.1186/1471-2164-14-815)
Supplement: Supplementary file 2 — Additional file 2: Top 20 of up- and downregulated genes in diapausing T. urticae females. (XLSX 16 KB) [file 12864_2013_5534_MOESM2_ESM.xlsx]

## Sheet: GE analysis diapause LS-VL
Additional File 2
Tetur*	FDR corrected p-value	Fold Change	Name in ORCAE	best BLASTp hit (E-value treshhold < e-5)	Accession number	E-value	best DELTA-BLAST hit (E-value treshhold < e-5)	Accession number	E-value
tetur13g04230	0.00786931	407.725	n/a:Hypothetical protein (No hits found)	-	-	-	-	-	-
tetur20g00060	0.00794564	396.263	n/a:Hypothetical protein (No hits found)	-	-	-	-	-	-
tetur30g01750	0.00488173	325.641	n/a:PREDICTED: hypothetical protein (PREDICTED: hypothetical protein LOC100575965)	PREDICTED: hypothetical protein LOC100745580 [Bombus impatiens]	XP_003490942.1	2e-15	PREDICTED: hypothetical protein LOC100643810 [Bombus terrestris]	XP_003397128.1	2e-12
tetur30g01860	0.00387458	314.868	n/a:PREDICTED: hypothetical protein (hypothetical protein)	gb|ADE27969.1| hypothetical protein [Nylanderia nr. pubens LZ-2010]	ADE27969.1	1e-08	PREDICTED: hypothetical protein LOC100643810 [Bombus terrestris]	XP_003397128.1	1e-07
tetur58g00090	0.00682039	306.098	n/a:Hypothetical protein (No hits found)	-	-	-	-	-	-
tetur58g00030	0.0069317	299.722	n/a:Hypothetical protein (No hits found)	-	-	-	-	-	-
tetur58g00110	0.00731313	192.152	n/a:Hypothetical protein (No hits found)	-	-	-	-	-	-
tetur20g00100	0.00731313	192.152	n/a:Hypothetical protein (No hits found)	-	-	-	-	-	-
tetur11g05010	0.00435273	167.053	n/a:Hypothetical protein (No hits found)	-	-	-	-	-	-
tetur22g02690	0.00312354	164.9	n/a:Hypothetical protein (hypothetical phage protein)	hypothetical phage protein [Campylobacter phage CP220]	CBJ93841.1	1e-07	ribonucleotide-diphosphate reductase subunit alpha [Rhodopseudomonas palustris BisA53]	YP_781419.1	2e-09
tetur20g00070	0.00521929	150.936	n/a:Hypothetical protein (hypothetical protein SINV_06178)	PREDICTED: uncharacterized protein LOC100907425 [Metaseiulus occidentalis]	XP_003744001.1	5e-11	PREDICTED: uncharacterized protein LOC100907425 [Metaseiulus occidentalis]	XP_003744001.1	2e-16
tetur11g05020	0.00386436	131.369	n/a:Hypothetical protein (No hits found)	-	-	-	-	-	-
tetur17g03540	0.00295002	120.899	n/a:Hypothetical protein (No hits found)	-	-	-	-	-	-
tetur16g01680	0.00375605	67.7751	n/a:5'-nucleotidase (hypothetical protein BRAFLDRAFT_228819)	5' nucleotidase, putative [Ixodes scapularis]	XP_002400435.1	5e-157	5'-nucleotidase [uncultured prokaryote]	BAL56725.1	7e-133
tetur12g02160	0.00280532	51.4832	n/a:Hypothetical protein (No hits found)	-	-	-	-	-	-
tetur30g01790	0.0034617	50.8756	n/a:hypothetical protein (PREDICTED: hypothetical protein isoform 1)	PREDICTED: hypothetical protein LOC100745580 [Bombus impatiens]	XP_003490942.1	1e-13	PREDICTED: hypothetical protein LOC100643810 [Bombus terrestris]	XP_003397128.1	3e-10
tetur30g01720	0.00271902	46.7793	n/a:Hypothetical protein (No hits found)	-	-	-	-	-	-
tetur46g00020	0.0030897	46.3301	n/a:Hypothetical protein (No hits found)	-	-	-	thiol:disulfide interchange protein [Crocosphaera watsonii]	WP_007303970.1	3e-23
tetur30g01740	0.0031479	45.9522	n/a:PREDICTED: hypothetical protein (PREDICTED: hypothetical protein LOC100575965)	PREDICTED: hypothetical protein LOC100745580 [Bombus impatiens]	XP_003490942.1	2e-15	PREDICTED: hypothetical protein LOC100643810 [Bombus terrestris]	XP_003397128.1	6e-12
tetur22g02640	0.00284577	45.6734	n/a:hypothetical protein (No hits found)	hypothetical protein [Plesiocystis pacifica]	WP_006974735.1	7e-14	indolepyruvate ferredoxin oxidoreductase subunit alpha [Pyrococcus sp. NA2]	YP_004424324.1	4e-12
tetur19g00740	0.00456377	-95.3543	SP35:Serine protease (Proclotting enzyme)	PREDICTED: transmembrane protease serine 9-like [Oreochromis niloticus]	XP_003442514.1	6e-52	PREDICTED: trypsin-1-like [Oreochromis niloticus]	XP_003458828.1	3e-103
tetur01g02540	0.00554335	-98.7504	n/a:Hypothetical protein (No hits found)	-	-	-	-	-	-
tetur03g09330	0.00297934	-99.3143	n/a:glucose dehydrogenase (Glucose dehydrogenase)	PREDICTED: glucose dehydrogenase [acceptor]-like [Metaseiulus occidentalis]	XP_003745729.1	2e-130	choline dehydrogenase [Pectobacterium carotovorum subsp. carotovorum PCC21]	YP_006647315.1	0
tetur05g01470	0.00592605	-101.346	n/a:Hypothetical protein (No hits found)	-	-	-	-	-	-
tetur12g01500	0.00526609	-102.33	n/a:phosphatidylserine decarboxylase (phosphatidylserine decarboxylase)	PREDICTED: phosphatidylserine decarboxylase proenzyme-like [Metaseiulus occidentalis]	XP_003740961.1	1e-97	Phosphatidylserine decarboxylase [Photobacterium sp. AK15]	WP_007463016.1	7e-134
tetur22g01730	0.0065356	-105.467	n/a:Hypothetical protein (No hits found)	-	-	-	-	-	-
tetur09g06670	0.00343701	-115.801	n/a:protein midA homolog, mitochondrial precursor (conserved hypothetical protein)	conserved hypothetical protein [Ixodes scapularis]	XP_002402617.1	7e-117	ATP synthase subunit beta [Labrenzia alexandrii]	WP_008196887.1	1e-118
tetur13g03760	0.00563895	-124.053	n/a:peroxinectin (chorion peroxidase)	PREDICTED: peroxidasin homolog [Metaseiulus occidentalis]	XP_003737757.1	4e-130	GJ12984 [Drosophila virilis]	XP_002046625.1	0
tetur18g03050	0.00976988	-150.132	n/a:Hypothetical protein (No hits found)	-	-	-	-	-	-
tetur01g16519	0.00601988	-155.407	n/a:n/a (No hits found)	-	-	-	-	-	-
tetur18g03030	0.0138824	-157.61	n/a:TEP1 (TEP1)	alpha-2-macroglobiln splicing variant 1 precursor [Ixodes ricinus]	ACJ26770.1	5e-28	alpha-2-macroglobiln splicing variant 1 precursor [Ixodes ricinus]	ACJ26770.1	1e-43
tetur516g00020	0.00884161	-172.962	Vg1:Vitellogenin 1 (vitellogenin1)	vitellogenin1 [Tetranychus urticae]	BAG84130.1	0	vitellogenin1 [Tetranychus urticae]	BAG84130.1	2e-145
tetur43g00020	0.00937027	-209.579	Vg4:Vitellogenin 4 (vitellogenin)	vitellogenin4 [Tetranychus urticae]	BAG84133.1	0	Full=Vitellogenin; Short=VTG; Contains: RecName: Full=Lipovitellin I; Short=LVI; Contains: RecName: Full=Phosvitin; Short=PV; Contains: RecName: Full=Lipovitellin II; Short=LVII; Flags: Precursor	Q92093.1	0
tetur39g00810	0.00650704	-220.041	Vg2:Vitellogenin 2 (hypothetical protein DAPPUDRAFT_323929)	vitellogenin2 [Tetranychus urticae]	BAG84131.1	0	Full=Vitellogenin; Short=VTG; Contains: RecName: Full=Lipovitellin I; Short=LVI; Contains: RecName: Full=Phosvitin; Short=PV; Contains: RecName: Full=Lipovitellin II; Short=LVII; Flags: Precursor	Q92093.1	0
tetur26g01230	0.00670465	-246.835	n/a:phosphatidylethanolamine-binding protein (phosphatidylethanolamine-binding protein)	phosphatidylethanolamine-binding protein [Aedes albopictus]	ACZ58350.1	6e-31	OV-16 antigen precursor [Brugia malayi]	XP_001899662.1	2e-55
tetur18g03020	0.0155269	-256.704	n/a:Hypothetical protein (No hits found)	-	-	-	-	-	-
tetur43g00010	0.00947982	-301.223	Vg5:Vitellogenin 5 (vitellogenin)	vitellogenin3 [Tetranychus urticae]	BAG84132.1	0	Full=Vitellogenin; Short=VTG; Contains: RecName: Full=Lipovitellin I; Short=LVI; Contains: RecName: Full=Phosvitin; Short=PV; Contains: RecName: Full=Lipovitellin II; Short=LVII; Flags: Precursor	Q92093.1	0
tetur39g00720	0.0139074	-327.138	Vg6:Vitellogenin 6 (vitellogenin)	vitellogenin4 [Tetranychus urticae]	BAG84133.1	0	Full=Vitellogenin; Short=VTG; Contains: RecName: Full=Lipovitellin I; Short=LVI; Contains: RecName: Full=Phosvitin; Short=PV; Contains: RecName: Full=Lipovitellin II; Short=LVII; Flags: Precursor	Q92093.1	0
tetur39g00700	0.0162835	-511.251	Vg3:Vitellogenin 3 (VITellogenin structural genes)	vitellogenin3 [Tetranychus urticae]	BAG84132.1	0	vitellogenin 1 [Phoxinus oxycephalus]	ABR27689.2	7e-151
tetur09g06700	0.00814891	-592.897	n/a:unnamed protein product (Lipase 3)	PREDICTED: gastric triacylglycerol lipase-like [Metaseiulus occidentalis]	XP_003745768.1	8e-74	GJ23823 [Drosophila virilis]	XP_002052041.1	5e-56
* T . urticae accession numbers and their corresponding gene sequences can be found at the ORCAE database (http://bioinformatics.psb.ugent.be/orcae/overview/Tetur)
