# Supplementary material for: Genome wide gene-expression analysis of facultative reproductive diapause in the two-spotted spider mite Tetranychus urticae
Source: BMC Genomics. 2013 Nov 21;14(1):815. doi: 10.1186/1471-2164-14-815 (PMC4046741; doi:10.1186/1471-2164-14-815)
Supplement: Supplementary file 11 — Additional file 11: T. urticae homologs of D. melanogaster enzymes involved in inositol-metabolism. (XLSX 11 KB) [file 12864_2013_5534_MOESM11_ESM.xlsx]

## Sheet: Inositol pathway T. urticae
Additional File 11
E.C. number	Enzyme-name	query (Flybase Accession number*) used for BLASTp search in T. urticae genome database (ORCAE)	BLASTp result (E-value treshold < e-15)**	E-value	Comment
1.13.99.1	MIOX	CG6910-PB	tetur19g00780	2e-87
3.1.3.25	IMPA	CG9391-PA	tetur32g00400	5e-68
			tetur32g01900	6e-66
		CG9389, CG17026, CG17028, CG17029	results not different from CG9391-PA
		CG15743-PA	tetur02g06900	1e-55
			tetur04g01040	3e-32
3.1.4.11	PLC	Plc21C-PC	tetur05g05350	3.5e-144
			tetur05g03430	6.8e-47
		norpA-PE	tetur08g04770	0
		sl-PA	tetur04g06500	0
			tetur20g01350	1.7e-49
			tetur22g00790	6.5e-39
2.7.1.64	I3K	?	-	-
3.1.3.57	INPP1	CG3028-PA	-	-
3.1.3.56	INPP5	CG42283-PF	tetur08g02900	4.8e-101
		CG9784-PA	tetur16g01280	4e-56
			tetur08g06610	8e-37
			tetur30g02210	1e-31	synaptojanin (synj) (= EC 3.1.3.36)
* based on D. melanogaster inositol metabolism pathway (http://www.genome.jp/kegg-bin/show_pathway?org_name=dme&mapno=00562&mapscale=&show_description=hide)
** T . urticae accession numbers and their corresponding gene sequences can be found at the ORCAE database (http://bioinformatics.psb.ugent.be/orcae/overview/Tetur)
