# Supplementary material for: Genome wide gene-expression analysis of facultative reproductive diapause in the two-spotted spider mite Tetranychus urticae
Source: BMC Genomics. 2013 Nov 21;14(1):815. doi: 10.1186/1471-2164-14-815 (PMC4046741; doi:10.1186/1471-2164-14-815)
Supplement: Supplementary file 15 — Additional file 15: Predicted 3D structure of a putative T. urticae AFP, tetur22g03033. (best viewed with Swiss-Pdb-Viewer (http://spdbv.vital-it.ch). (PDB 38 KB) [file 12864_2013_5534_MOESM15_ESM.pdb]

REMARK  99  Chain ID : 1
REMARK  99  Residues : 68
REMARK  99  Atoms    : 527
REMARK  99  File     : hh.d1ezga_.model.1.pdb.sc
ATOM      1  N   CYS    42      26.037  18.955  25.644  1.00  0.00           N  
ATOM      2  CA  CYS    42      25.746  19.376  27.017  1.00  0.00           C  
ATOM      3  C   CYS    42      24.913  20.640  27.001  1.00  0.00           C  
ATOM      4  O   CYS    42      25.242  21.579  26.263  1.00  0.00           O  
ATOM      5  CB  CYS    42      27.066  19.644  27.720  1.00  0.00           C  
ATOM      6  SG  CYS    42      27.246  18.828  29.315  1.00  0.00           S  
ATOM      7  N   THR    43      23.838  20.686  27.779  1.00  0.00           N  
ATOM      8  CA  THR    43      22.972  21.867  27.704  1.00  0.00           C  
ATOM      9  C   THR    43      22.617  22.350  29.092  1.00  0.00           C  
ATOM     10  O   THR    43      21.999  21.525  29.781  1.00  0.00           O  
ATOM     11  CB  THR    43      21.705  21.520  26.907  1.00  0.00           C  
ATOM     12  OG1 THR    43      22.142  20.965  25.659  1.00  0.00           O  
ATOM     13  CG2 THR    43      20.933  22.775  26.545  1.00  0.00           C  
ATOM     14  N   ASN    44      22.962  23.570  29.451  1.00  0.00           N  
ATOM     15  CA  ASN    44      22.579  24.097  30.762  1.00  0.00           C  
ATOM     16  C   ASN    44      23.199  23.339  31.920  1.00  0.00           C  
ATOM     17  O   ASN    44      22.559  23.253  32.975  1.00  0.00           O  
ATOM     18  CB  ASN    44      21.053  24.093  30.899  1.00  0.00           C  
ATOM     19  CG  ASN    44      20.483  25.025  29.839  1.00  0.00           C  
ATOM     20  OD1 ASN    44      20.829  26.204  29.780  1.00  0.00           O  
ATOM     21  ND2 ASN    44      19.577  24.547  28.944  1.00  0.00           N  
ATOM     22  N   CYS    45      24.415  22.826  31.760  1.00  0.00           N  
ATOM     23  CA  CYS    45      24.982  21.989  32.834  1.00  0.00           C  
ATOM     24  C   CYS    45      26.281  22.552  33.355  1.00  0.00           C  
ATOM     25  O   CYS    45      27.071  23.140  32.601  1.00  0.00           O  
ATOM     26  CB  CYS    45      25.155  20.587  32.296  1.00  0.00           C  
ATOM     27  SG  CYS    45      25.739  19.427  33.580  1.00  0.00           S  
ATOM     28  N   HIS    46      26.525  22.373  34.659  1.00  0.00           N  
ATOM     29  CA  HIS    46      27.582  23.060  35.336  1.00  0.00           C  
ATOM     30  C   HIS    46      28.956  22.440  35.239  1.00  0.00           C  
ATOM     31  O   HIS    46      29.914  23.025  35.752  1.00  0.00           O  
ATOM     32  CB  HIS    46      27.214  23.199  36.818  1.00  0.00           C  
ATOM     33  CG  HIS    46      26.029  24.090  37.047  1.00  0.00           C  
ATOM     34  ND1 HIS    46      26.038  25.454  36.841  1.00  0.00           N  
ATOM     35  CD2 HIS    46      24.774  23.805  37.469  1.00  0.00           C  
ATOM     36  CE1 HIS    46      24.876  25.966  37.114  1.00  0.00           C  
ATOM     37  NE2 HIS    46      24.079  24.990  37.502  1.00  0.00           N  
ATOM     38  N   GLY    47      29.078  21.291  34.579  1.00  0.00           N  
ATOM     39  CA  GLY    47      30.413  20.721  34.376  1.00  0.00           C  
ATOM     40  C   GLY    47      30.374  19.730  33.217  1.00  0.00           C  
ATOM     41  O   GLY    47      29.890  18.607  33.393  1.00  0.00           O  
ATOM     42  N   CYS    48      30.892  20.170  32.074  1.00  0.00           N  
ATOM     43  CA  CYS    48      30.843  19.331  30.873  1.00  0.00           C  
ATOM     44  C   CYS    48      32.187  19.082  30.237  1.00  0.00           C  
ATOM     45  O   CYS    48      32.382  19.371  29.061  1.00  0.00           O  
ATOM     46  CB  CYS    48      29.952  20.088  29.873  1.00  0.00           C  
ATOM     47  SG  CYS    48      28.234  20.265  30.403  1.00  0.00           S  
ATOM     48  N   GLN    49      33.159  18.506  30.953  1.00  0.00           N  
ATOM     49  CA  GLN    49      34.524  18.389  30.450  1.00  0.00           C  
ATOM     50  C   GLN    49      34.743  17.367  29.330  1.00  0.00           C  
ATOM     51  O   GLN    49      35.839  17.373  28.784  1.00  0.00           O  
ATOM     52  CB  GLN    49      35.292  17.890  31.689  1.00  0.00           C  
ATOM     53  CG  GLN    49      34.900  16.476  32.121  1.00  0.00           C  
ATOM     54  CD  GLN    49      33.742  16.587  33.102  1.00  0.00           C  
ATOM     55  OE1 GLN    49      32.855  17.424  32.943  1.00  0.00           O  
ATOM     56  NE2 GLN    49      33.688  15.750  34.172  1.00  0.00           N  
ATOM     57  N   ASN    50      33.746  16.537  29.024  1.00  0.00           N  
ATOM     58  CA  ASN    50      33.899  15.580  27.932  1.00  0.00           C  
ATOM     59  C   ASN    50      32.931  15.810  26.785  1.00  0.00           C  
ATOM     60  O   ASN    50      32.985  15.088  25.796  1.00  0.00           O  
ATOM     61  CB  ASN    50      33.715  14.150  28.488  1.00  0.00           C  
ATOM     62  CG  ASN    50      34.920  13.805  29.370  1.00  0.00           C  
ATOM     63  OD1 ASN    50      36.029  13.761  28.864  1.00  0.00           O  
ATOM     64  ND2 ASN    50      34.645  13.590  30.643  1.00  0.00           N  
ATOM     65  N   CYS    51      32.058  16.811  26.887  1.00  0.00           N  
ATOM     66  CA  CYS    51      31.048  16.999  25.851  1.00  0.00           C  
ATOM     67  C   CYS    51      31.689  17.493  24.559  1.00  0.00           C  
ATOM     68  O   CYS    51      32.681  18.217  24.560  1.00  0.00           O  
ATOM     69  CB  CYS    51      29.983  17.984  26.347  1.00  0.00           C  
ATOM     70  SG  CYS    51      30.477  19.311  26.452  1.00  0.00           S  
ATOM     71  N   LYS    52      31.093  17.142  23.409  1.00  0.00           N  
ATOM     72  CA  LYS    52      31.602  17.649  22.134  1.00  0.00           C  
ATOM     73  C   LYS    52      30.951  18.974  21.760  1.00  0.00           C  
ATOM     74  O   LYS    52      31.533  19.765  21.018  1.00  0.00           O  
ATOM     75  CB  LYS    52      31.423  16.703  20.922  1.00  0.00           C  
ATOM     76  CG  LYS    52      32.227  15.406  21.036  1.00  0.00           C  
ATOM     77  CD  LYS    52      32.065  14.477  19.831  1.00  0.00           C  
ATOM     78  CE  LYS    52      32.903  13.201  19.926  1.00  0.00           C  
ATOM     79  NZ  LYS    52      32.704  12.374  18.715  1.00  0.00           N  
ATOM     80  N   ASP    53      29.745  19.219  22.285  1.00  0.00           N  
ATOM     81  CA  ASP    53      29.083  20.503  22.100  1.00  0.00           C  
ATOM     82  C   ASP    53      28.579  21.042  23.435  1.00  0.00           C  
ATOM     83  O   ASP    53      28.090  20.256  24.249  1.00  0.00           O  
ATOM     84  CB  ASP    53      27.915  20.353  21.100  1.00  0.00           C  
ATOM     85  CG  ASP    53      28.501  19.994  19.742  1.00  0.00           C  
ATOM     86  OD1 ASP    53      29.751  20.071  19.598  1.00  0.00           O  
ATOM     87  OD2 ASP    53      27.708  19.637  18.831  1.00  0.00           O  
ATOM     88  N   CYS    54      28.667  22.342  23.640  1.00  0.00           N  
ATOM     89  CA  CYS    54      28.094  22.947  24.834  1.00  0.00           C  
ATOM     90  C   CYS    54      27.204  24.123  24.491  1.00  0.00           C  
ATOM     91  O   CYS    54      27.598  24.960  23.698  1.00  0.00           O  
ATOM     92  CB  CYS    54      29.191  23.469  25.771  1.00  0.00           C  
ATOM     93  SG  CYS    54      29.920  22.169  26.813  1.00  0.00           S  
ATOM     94  N   THR    55      26.079  24.167  25.196  1.00  0.00           N  
ATOM     95  CA  THR    55      25.221  25.327  25.190  1.00  0.00           C  
ATOM     96  C   THR    55      24.911  25.731  26.635  1.00  0.00           C  
ATOM     97  O   THR    55      24.324  24.916  27.354  1.00  0.00           O  
ATOM     98  CB  THR    55      23.896  25.036  24.459  1.00  0.00           C  
ATOM     99  OG1 THR    55      24.218  24.602  23.114  1.00  0.00           O  
ATOM    100  CG2 THR    55      23.081  26.318  24.289  1.00  0.00           C  
ATOM    101  N   ASP    56      25.278  26.958  27.001  1.00  0.00           N  
ATOM    102  CA  ASP    56      25.048  27.486  28.346  1.00  0.00           C  
ATOM    103  C   ASP    56      25.554  26.516  29.419  1.00  0.00           C  
ATOM    104  O   ASP    56      24.881  26.200  30.407  1.00  0.00           O  
ATOM    105  CB  ASP    56      23.562  27.745  28.631  1.00  0.00           C  
ATOM    106  CG  ASP    56      23.467  28.638  29.860  1.00  0.00           C  
ATOM    107  OD1 ASP    56      24.500  29.268  30.214  1.00  0.00           O  
ATOM    108  OD2 ASP    56      22.362  28.704  30.460  1.00  0.00           O  
ATOM    109  N   CYS    57      26.778  26.039  29.193  1.00  0.00           N  
ATOM    110  CA  CYS    57      27.364  25.077  30.144  1.00  0.00           C  
ATOM    111  C   CYS    57      28.732  25.529  30.574  1.00  0.00           C  
ATOM    112  O   CYS    57      29.365  26.393  29.985  1.00  0.00           O  
ATOM    113  CB  CYS    57      27.435  23.698  29.467  1.00  0.00           C  
ATOM    114  SG  CYS    57      26.164  23.244  29.024  1.00  0.00           S  
ATOM    115  N   THR    58      29.261  24.885  31.637  1.00  0.00           N  
ATOM    116  CA  THR    58      30.577  25.233  32.160  1.00  0.00           C  
ATOM    117  C   THR    58      31.658  24.197  31.973  1.00  0.00           C  
ATOM    118  O   THR    58      31.346  22.999  31.961  1.00  0.00           O  
ATOM    119  CB  THR    58      30.433  25.459  33.702  1.00  0.00           C  
ATOM    120  OG1 THR    58      29.490  26.489  33.958  1.00  0.00           O  
ATOM    121  CG2 THR    58      31.797  25.860  34.287  1.00  0.00           C  
ATOM    122  N   ASN    59      32.907  24.666  31.894  1.00  0.00           N  
ATOM    123  CA  ASN    59      34.047  23.757  31.931  1.00  0.00           C  
ATOM    124  C   ASN    59      34.085  22.808  30.741  1.00  0.00           C  
ATOM    125  O   ASN    59      34.415  21.624  30.809  1.00  0.00           O  
ATOM    126  CB  ASN    59      34.082  22.947  33.254  1.00  0.00           C  
ATOM    127  CG  ASN    59      35.486  22.385  33.425  1.00  0.00           C  
ATOM    128  OD1 ASN    59      36.462  22.965  32.951  1.00  0.00           O  
ATOM    129  ND2 ASN    59      35.665  21.225  34.112  1.00  0.00           N  
ATOM    130  N   CYS    60      33.791  23.411  29.555  1.00  0.00           N  
ATOM    131  CA  CYS    60      33.672  22.601  28.329  1.00  0.00           C  
ATOM    132  C   CYS    60      34.986  22.396  27.607  1.00  0.00           C  
ATOM    133  O   CYS    60      35.147  22.778  26.444  1.00  0.00           O  
ATOM    134  CB  CYS    60      32.660  23.308  27.409  1.00  0.00           C  
ATOM    135  SG  CYS    60      30.987  23.316  28.149  1.00  0.00           S  
ATOM    136  N   ASN    61      35.961  21.796  28.311  1.00  0.00           N  
ATOM    137  CA  ASN    61      37.343  21.815  27.863  1.00  0.00           C  
ATOM    138  C   ASN    61      37.598  20.951  26.615  1.00  0.00           C  
ATOM    139  O   ASN    61      38.635  21.196  25.983  1.00  0.00           O  
ATOM    140  CB  ASN    61      38.336  21.411  28.980  1.00  0.00           C  
ATOM    141  CG  ASN    61      38.395  22.547  29.991  1.00  0.00           C  
ATOM    142  OD1 ASN    61      38.824  23.656  29.674  1.00  0.00           O  
ATOM    143  ND2 ASN    61      37.965  22.334  31.264  1.00  0.00           N  
ATOM    144  N   ASP    62      36.719  20.014  26.295  1.00  0.00           N  
ATOM    145  CA  ASP    62      36.913  19.168  25.102  1.00  0.00           C  
ATOM    146  C   ASP    62      35.950  19.509  23.987  1.00  0.00           C  
ATOM    147  O   ASP    62      36.040  18.932  22.887  1.00  0.00           O  
ATOM    148  CB  ASP    62      36.734  17.704  25.525  1.00  0.00           C  
ATOM    149  CG  ASP    62      37.868  17.347  26.475  1.00  0.00           C  
ATOM    150  OD1 ASP    62      38.882  18.094  26.493  1.00  0.00           O  
ATOM    151  OD2 ASP    62      37.735  16.323  27.197  1.00  0.00           O  
ATOM    152  N   CYS    63      35.011  20.425  24.219  1.00  0.00           N  
ATOM    153  CA  CYS    63      33.977  20.689  23.222  1.00  0.00           C  
ATOM    154  C   CYS    63      34.593  21.220  21.922  1.00  0.00           C  
ATOM    155  O   CYS    63      35.551  21.944  21.886  1.00  0.00           O  
ATOM    156  CB  CYS    63      32.983  21.691  23.774  1.00  0.00           C  
ATOM    157  SG  CYS    63      33.539  22.991  23.906  1.00  0.00           S  
ATOM    158  N   ARG    64      33.932  20.813  20.813  1.00  0.00           N  
ATOM    159  CA  ARG    64      34.325  21.384  19.526  1.00  0.00           C  
ATOM    160  C   ARG    64      33.508  22.624  19.170  1.00  0.00           C  
ATOM    161  O   ARG    64      33.896  23.493  18.405  1.00  0.00           O  
ATOM    162  CB  ARG    64      34.161  20.295  18.451  1.00  0.00           C  
ATOM    163  CG  ARG    64      35.097  19.101  18.645  1.00  0.00           C  
ATOM    164  CD  ARG    64      34.925  18.009  17.587  1.00  0.00           C  
ATOM    165  NE  ARG    64      35.879  16.913  17.914  1.00  0.00           N  
ATOM    166  CZ  ARG    64      35.777  15.707  17.282  1.00  0.00           C  
ATOM    167  NH1 ARG    64      34.728  15.781  16.412  1.00  0.00           N  
ATOM    168  NH2 ARG    64      36.764  14.899  17.766  1.00  0.00           N  
ATOM    169  N   ASP    65      32.289  22.742  19.740  1.00  0.00           N  
ATOM    170  CA  ASP    65      31.484  23.936  19.558  1.00  0.00           C  
ATOM    171  C   ASP    65      30.896  24.410  20.886  1.00  0.00           C  
ATOM    172  O   ASP    65      30.427  23.567  21.630  1.00  0.00           O  
ATOM    173  CB  ASP    65      30.311  23.619  18.596  1.00  0.00           C  
ATOM    174  CG  ASP    65      30.897  23.315  17.225  1.00  0.00           C  
ATOM    175  OD1 ASP    65      31.554  24.221  16.648  1.00  0.00           O  
ATOM    176  OD2 ASP    65      30.694  22.171  16.735  1.00  0.00           O  
ATOM    177  N   CYS    66      30.970  25.721  21.051  1.00  0.00           N  
ATOM    178  CA  CYS    66      30.413  26.313  22.268  1.00  0.00           C  
ATOM    179  C   CYS    66      29.521  27.518  21.976  1.00  0.00           C  
ATOM    180  O   CYS    66      29.884  28.389  21.186  1.00  0.00           O  
ATOM    181  CB  CYS    66      31.535  26.835  23.158  1.00  0.00           C  
ATOM    182  SG  CYS    66      32.245  25.547  24.216  1.00  0.00           S  
ATOM    183  N   GLN    67      28.406  27.573  22.707  1.00  0.00           N  
ATOM    184  CA  GLN    67      27.534  28.722  22.740  1.00  0.00           C  
ATOM    185  C   GLN    67      27.276  29.110  24.209  1.00  0.00           C  
ATOM    186  O   GLN    67      26.859  28.198  24.938  1.00  0.00           O  
ATOM    187  CB  GLN    67      26.186  28.413  22.061  1.00  0.00           C  
ATOM    188  CG  GLN    67      25.232  29.609  22.026  1.00  0.00           C  
ATOM    189  CD  GLN    67      23.999  29.204  21.231  1.00  0.00           C  
ATOM    190  OE1 GLN    67      23.881  28.065  20.782  1.00  0.00           O  
ATOM    191  NE2 GLN    67      23.012  30.114  21.015  1.00  0.00           N  
ATOM    192  N   ARG    68      27.512  30.328  24.630  1.00  0.00           N  
ATOM    193  CA  ARG    68      27.228  30.734  26.013  1.00  0.00           C  
ATOM    194  C   ARG    68      27.923  29.886  27.060  1.00  0.00           C  
ATOM    195  O   ARG    68      27.318  29.661  28.146  1.00  0.00           O  
ATOM    196  CB  ARG    68      25.717  30.699  26.259  1.00  0.00           C  
ATOM    197  CG  ARG    68      24.930  31.657  25.362  1.00  0.00           C  
ATOM    198  CD  ARG    68      23.415  31.570  25.553  1.00  0.00           C  
ATOM    199  NE  ARG    68      22.780  32.387  24.481  1.00  0.00           N  
ATOM    200  CZ  ARG    68      21.420  32.444  24.380  1.00  0.00           C  
ATOM    201  NH1 ARG    68      20.897  31.668  25.374  1.00  0.00           N  
ATOM    202  NH2 ARG    68      21.115  33.254  23.325  1.00  0.00           N  
ATOM    203  N   CYS    69      29.131  29.391  26.819  1.00  0.00           N  
ATOM    204  CA  CYS    69      29.771  28.400  27.713  1.00  0.00           C  
ATOM    205  C   CYS    69      31.154  28.803  28.149  1.00  0.00           C  
ATOM    206  O   CYS    69      31.739  29.760  27.622  1.00  0.00           O  
ATOM    207  CB  CYS    69      29.772  27.038  26.986  1.00  0.00           C  
ATOM    208  SG  CYS    69      28.466  26.617  26.619  1.00  0.00           S  
ATOM    209  N   ALA    70      31.707  28.082  29.172  1.00  0.00           N  
ATOM    210  CA  ALA    70      33.014  28.486  29.669  1.00  0.00           C  
ATOM    211  C   ALA    70      34.084  27.410  29.461  1.00  0.00           C  
ATOM    212  O   ALA    70      33.743  26.240  29.248  1.00  0.00           O  
ATOM    213  CB  ALA    70      32.972  28.805  31.185  1.00  0.00           C  
ATOM    214  N   ASN    71      35.336  27.830  29.556  1.00  0.00           N  
ATOM    215  CA  ASN    71      36.513  27.024  29.356  1.00  0.00           C  
ATOM    216  C   ASN    71      36.477  26.211  28.067  1.00  0.00           C  
ATOM    217  O   ASN    71      36.816  25.033  28.053  1.00  0.00           O  
ATOM    218  CB  ASN    71      36.721  26.045  30.541  1.00  0.00           C  
ATOM    219  CG  ASN    71      37.023  26.869  31.784  1.00  0.00           C  
ATOM    220  OD1 ASN    71      37.567  27.969  31.699  1.00  0.00           O  
ATOM    221  ND2 ASN    71      36.688  26.382  33.009  1.00  0.00           N  
ATOM    222  N   SER    72      36.060  26.880  27.001  1.00  0.00           N  
ATOM    223  CA  SER    72      35.945  26.183  25.696  1.00  0.00           C  
ATOM    224  C   SER    72      37.289  26.121  25.017  1.00  0.00           C  
ATOM    225  O   SER    72      37.498  26.593  23.898  1.00  0.00           O  
ATOM    226  CB  SER    72      34.872  26.922  24.896  1.00  0.00           C  
ATOM    227  OG  SER    72      33.623  26.845  25.567  1.00  0.00           O  
ATOM    228  N   THR    73      38.255  25.525  25.749  1.00  0.00           N  
ATOM    229  CA  THR    73      39.662  25.656  25.399  1.00  0.00           C  
ATOM    230  C   THR    73      40.037  24.984  24.079  1.00  0.00           C  
ATOM    231  O   THR    73      41.076  25.401  23.535  1.00  0.00           O  
ATOM    232  CB  THR    73      40.514  25.076  26.540  1.00  0.00           C  
ATOM    233  OG1 THR    73      40.209  23.702  26.727  1.00  0.00           O  
ATOM    234  CG2 THR    73      40.217  25.845  27.839  1.00  0.00           C  
ATOM    235  N   ASP    74      39.219  24.036  23.614  1.00  0.00           N  
ATOM    236  CA  ASP    74      39.638  23.376  22.356  1.00  0.00           C  
ATOM    237  C   ASP    74      38.545  23.463  21.300  1.00  0.00           C  
ATOM    238  O   ASP    74      38.612  22.750  20.284  1.00  0.00           O  
ATOM    239  CB  ASP    74      39.991  21.916  22.603  1.00  0.00           C  
ATOM    240  CG  ASP    74      41.165  21.873  23.570  1.00  0.00           C  
ATOM    241  OD1 ASP    74      42.215  22.495  23.255  1.00  0.00           O  
ATOM    242  OD2 ASP    74      41.029  21.218  24.638  1.00  0.00           O  
ATOM    243  N   CYS    75      37.559  24.328  21.544  1.00  0.00           N  
ATOM    244  CA  CYS    75      36.473  24.505  20.579  1.00  0.00           C  
ATOM    245  C   CYS    75      37.012  25.118  19.306  1.00  0.00           C  
ATOM    246  O   CYS    75      37.851  25.998  19.270  1.00  0.00           O  
ATOM    247  CB  CYS    75      35.405  25.413  21.170  1.00  0.00           C  
ATOM    248  SG  CYS    75      35.892  26.719  21.443  1.00  0.00           S  
ATOM    249  N   LEU    76      36.498  24.668  18.156  1.00  0.00           N  
ATOM    250  CA  LEU    76      36.769  25.353  16.896  1.00  0.00           C  
ATOM    251  C   LEU    76      35.853  26.526  16.612  1.00  0.00           C  
ATOM    252  O   LEU    76      36.235  27.442  15.870  1.00  0.00           O  
ATOM    253  CB  LEU    76      36.673  24.309  15.741  1.00  0.00           C  
ATOM    254  CG  LEU    76      37.739  23.214  15.818  1.00  0.00           C  
ATOM    255  CD1 LEU    76      37.619  22.120  14.759  1.00  0.00           C  
ATOM    256  CD2 LEU    76      39.179  23.703  15.661  1.00  0.00           C  
ATOM    257  N   SER    77      34.666  26.569  17.197  1.00  0.00           N  
ATOM    258  CA  SER    77      33.722  27.667  17.062  1.00  0.00           C  
ATOM    259  C   SER    77      33.173  28.108  18.442  1.00  0.00           C  
ATOM    260  O   SER    77      32.689  27.235  19.173  1.00  0.00           O  
ATOM    261  CB  SER    77      32.522  27.252  16.191  1.00  0.00           C  
ATOM    262  OG  SER    77      31.606  28.331  16.076  1.00  0.00           O  
ATOM    263  N   CYS    78      33.248  29.413  18.692  1.00  0.00           N  
ATOM    264  CA  CYS    78      32.692  29.905  19.940  1.00  0.00           C  
ATOM    265  C   CYS    78      31.754  31.077  19.664  1.00  0.00           C  
ATOM    266  O   CYS    78      32.131  31.972  18.905  1.00  0.00           O  
ATOM    267  CB  CYS    78      33.732  30.480  20.893  1.00  0.00           C  
ATOM    268  SG  CYS    78      34.590  29.148  21.804  1.00  0.00           S  
ATOM    269  N   GLY    79      30.624  31.060  20.340  1.00  0.00           N  
ATOM    270  CA  GLY    79      29.728  32.203  20.394  1.00  0.00           C  
ATOM    271  C   GLY    79      29.425  32.536  21.871  1.00  0.00           C  
ATOM    272  O   GLY    79      28.975  31.586  22.509  1.00  0.00           O  
ATOM    273  N   ASP    80      29.647  33.761  22.285  1.00  0.00           N  
ATOM    274  CA  ASP    80      29.437  34.224  23.658  1.00  0.00           C  
ATOM    275  C   ASP    80      30.032  33.206  24.628  1.00  0.00           C  
ATOM    276  O   ASP    80      29.386  32.794  25.587  1.00  0.00           O  
ATOM    277  CB  ASP    80      27.939  34.364  23.956  1.00  0.00           C  
ATOM    278  CG  ASP    80      27.787  35.203  25.216  1.00  0.00           C  
ATOM    279  OD1 ASP    80      28.773  35.893  25.591  1.00  0.00           O  
ATOM    280  OD2 ASP    80      26.682  35.167  25.822  1.00  0.00           O  
ATOM    281  N   GLY    81      31.261  32.802  24.382  1.00  0.00           N  
ATOM    282  CA  GLY    81      31.909  31.801  25.254  1.00  0.00           C  
ATOM    283  C   GLY    81      33.289  32.251  25.673  1.00  0.00           C  
ATOM    284  O   GLY    81      33.868  33.208  25.132  1.00  0.00           O  
ATOM    285  N   ALA    82      33.853  31.565  26.658  1.00  0.00           N  
ATOM    286  CA  ALA    82      35.095  31.984  27.278  1.00  0.00           C  
ATOM    287  C   ALA    82      36.272  31.043  27.084  1.00  0.00           C  
ATOM    288  O   ALA    82      36.080  29.815  27.086  1.00  0.00           O  
ATOM    289  CB  ALA    82      34.916  32.163  28.815  1.00  0.00           C  
ATOM    290  N   ASP    83      37.423  31.684  26.962  1.00  0.00           N  
ATOM    291  CA  ASP    83      38.715  31.003  26.817  1.00  0.00           C  
ATOM    292  C   ASP    83      38.775  30.028  25.632  1.00  0.00           C  
ATOM    293  O   ASP    83      39.098  28.860  25.761  1.00  0.00           O  
ATOM    294  CB  ASP    83      39.046  30.287  28.135  1.00  0.00           C  
ATOM    295  CG  ASP    83      39.283  31.315  29.241  1.00  0.00           C  
ATOM    296  OD1 ASP    83      39.786  32.415  28.972  1.00  0.00           O  
ATOM    297  OD2 ASP    83      38.952  30.992  30.399  1.00  0.00           O  
ATOM    298  N   CYS    84      38.484  30.581  24.453  1.00  0.00           N  
ATOM    299  CA  CYS    84      38.404  29.765  23.232  1.00  0.00           C  
ATOM    300  C   CYS    84      39.750  29.763  22.549  1.00  0.00           C  
ATOM    301  O   CYS    84      39.884  30.308  21.442  1.00  0.00           O  
ATOM    302  CB  CYS    84      37.320  30.365  22.320  1.00  0.00           C  
ATOM    303  SG  CYS    84      35.694  30.226  23.146  1.00  0.00           S  
ATOM    304  N   LYS    85      40.747  29.180  23.217  1.00  0.00           N  
ATOM    305  CA  LYS    85      42.117  29.353  22.822  1.00  0.00           C  
ATOM    306  C   LYS    85      42.435  28.771  21.439  1.00  0.00           C  
ATOM    307  O   LYS    85      43.459  29.151  20.856  1.00  0.00           O  
ATOM    308  CB  LYS    85      43.025  28.617  23.827  1.00  0.00           C  
ATOM    309  CG  LYS    85      43.045  29.259  25.216  1.00  0.00           C  
ATOM    310  CD  LYS    85      43.922  28.514  26.223  1.00  0.00           C  
ATOM    311  CE  LYS    85      43.973  29.178  27.600  1.00  0.00           C  
ATOM    312  NZ  LYS    85      44.817  28.379  28.517  1.00  0.00           N  
ATOM    313  N   ASN    86      41.627  27.829  20.960  1.00  0.00           N  
ATOM    314  CA  ASN    86      41.935  27.092  19.750  1.00  0.00           C  
ATOM    315  C   ASN    86      40.995  27.470  18.607  1.00  0.00           C  
ATOM    316  O   ASN    86      41.260  27.054  17.489  1.00  0.00           O  
ATOM    317  CB  ASN    86      41.837  25.569  19.951  1.00  0.00           C  
ATOM    318  CG  ASN    86      43.079  25.113  20.702  1.00  0.00           C  
ATOM    319  OD1 ASN    86      43.518  25.759  21.652  1.00  0.00           O  
ATOM    320  ND2 ASN    86      43.714  23.973  20.318  1.00  0.00           N  
ATOM    321  N   CYS    87      39.934  28.186  18.889  1.00  0.00           N  
ATOM    322  CA  CYS    87      38.885  28.422  17.900  1.00  0.00           C  
ATOM    323  C   CYS    87      39.381  29.165  16.669  1.00  0.00           C  
ATOM    324  O   CYS    87      40.152  30.111  16.726  1.00  0.00           O  
ATOM    325  CB  CYS    87      37.742  29.240  18.535  1.00  0.00           C  
ATOM    326  SG  CYS    87      37.043  28.512  19.534  1.00  0.00           S  
ATOM    327  N   ARG    88      38.832  28.731  15.517  1.00  0.00           N  
ATOM    328  CA  ARG    88      39.093  29.540  14.316  1.00  0.00           C  
ATOM    329  C   ARG    88      38.076  30.650  14.114  1.00  0.00           C  
ATOM    330  O   ARG    88      38.256  31.631  13.376  1.00  0.00           O  
ATOM    331  CB  ARG    88      39.101  28.599  13.099  1.00  0.00           C  
ATOM    332  CG  ARG    88      40.237  27.575  13.127  1.00  0.00           C  
ATOM    333  CD  ARG    88      40.237  26.627  11.926  1.00  0.00           C  
ATOM    334  NE  ARG    88      41.377  25.683  12.101  1.00  0.00           N  
ATOM    335  CZ  ARG    88      41.475  24.578  11.306  1.00  0.00           C  
ATOM    336  NH1 ARG    88      40.411  24.584  10.451  1.00  0.00           N  
ATOM    337  NH2 ARG    88      42.599  23.897  11.676  1.00  0.00           N  
ATOM    338  N   ASN    89      36.948  30.542  14.829  1.00  0.00           N  
ATOM    339  CA  ASN    89      35.863  31.492  14.716  1.00  0.00           C  
ATOM    340  C   ASN    89      35.342  31.874  16.092  1.00  0.00           C  
ATOM    341  O   ASN    89      34.971  30.963  16.868  1.00  0.00           O  
ATOM    342  CB  ASN    89      34.683  30.930  13.892  1.00  0.00           C  
ATOM    343  CG  ASN    89      33.673  32.051  13.692  1.00  0.00           C  
ATOM    344  OD1 ASN    89      33.670  33.039  14.424  1.00  0.00           O  
ATOM    345  ND2 ASN    89      32.760  31.959  12.688  1.00  0.00           N  
ATOM    346  N   CYS    90      35.365  33.155  16.414  1.00  0.00           N  
ATOM    347  CA  CYS    90      34.889  33.652  17.693  1.00  0.00           C  
ATOM    348  C   CYS    90      33.925  34.823  17.517  1.00  0.00           C  
ATOM    349  O   CYS    90      34.217  35.729  16.720  1.00  0.00           O  
ATOM    350  CB  CYS    90      36.025  34.198  18.560  1.00  0.00           C  
ATOM    351  SG  CYS    90      36.800  32.878  19.566  1.00  0.00           S  
ATOM    352  N   SER    91      32.836  34.808  18.260  1.00  0.00           N  
ATOM    353  CA  SER    91      31.914  35.937  18.329  1.00  0.00           C  
ATOM    354  C   SER    91      31.548  36.229  19.769  1.00  0.00           C  
ATOM    355  O   SER    91      31.115  35.242  20.392  1.00  0.00           O  
ATOM    356  CB  SER    91      30.611  35.608  17.575  1.00  0.00           C  
ATOM    357  OG  SER    91      29.712  36.705  17.652  1.00  0.00           O  
ATOM    358  N   ASN    92      31.688  37.457  20.236  1.00  0.00           N  
ATOM    359  CA  ASN    92      31.381  37.829  21.607  1.00  0.00           C  
ATOM    360  C   ASN    92      32.083  36.885  22.576  1.00  0.00           C  
ATOM    361  O   ASN    92      31.521  36.502  23.603  1.00  0.00           O  
ATOM    362  CB  ASN    92      29.872  37.800  21.855  1.00  0.00           C  
ATOM    363  CG  ASN    92      29.589  38.588  23.126  1.00  0.00           C  
ATOM    364  OD1 ASN    92      30.311  39.525  23.464  1.00  0.00           O  
ATOM    365  ND2 ASN    92      28.522  38.253  23.899  1.00  0.00           N  
ATOM    366  N   CYS    93      33.325  36.511  22.253  1.00  0.00           N  
ATOM    367  CA  CYS    93      33.993  35.479  23.051  1.00  0.00           C  
ATOM    368  C   CYS    93      35.338  35.943  23.562  1.00  0.00           C  
ATOM    369  O   CYS    93      35.826  37.011  23.154  1.00  0.00           O  
ATOM    370  CB  CYS    93      34.142  34.223  22.197  1.00  0.00           C  
ATOM    371  SG  CYS    93      32.896  33.744  21.713  1.00  0.00           S  
ATOM    372  N   ALA    94      35.994  35.184  24.455  1.00  0.00           N  
ATOM    373  CA  ALA    94      37.257  35.656  25.009  1.00  0.00           C  
ATOM    374  C   ALA    94      38.433  34.725  24.670  1.00  0.00           C  
ATOM    375  O   ALA    94      38.286  33.513  24.440  1.00  0.00           O  
ATOM    376  CB  ALA    94      37.240  35.823  26.550  1.00  0.00           C  
ATOM    377  N   ASN    95      39.602  35.367  24.673  1.00  0.00           N  
ATOM    378  CA  ASN    95      40.903  34.710  24.575  1.00  0.00           C  
ATOM    379  C   ASN    95      40.995  33.784  23.368  1.00  0.00           C  
ATOM    380  O   ASN    95      41.445  32.637  23.387  1.00  0.00           O  
ATOM    381  CB  ASN    95      41.177  33.975  25.891  1.00  0.00           C  
ATOM    382  CG  ASN    95      41.419  35.016  26.981  1.00  0.00           C  
ATOM    383  OD1 ASN    95      41.568  36.217  26.725  1.00  0.00           O  
ATOM    384  ND2 ASN    95      41.441  34.582  28.235  1.00  0.00           N  
ATOM    385  N   CYS    96      40.586  34.348  22.239  1.00  0.00           N  
ATOM    386  CA  CYS    96      40.574  33.615  20.990  1.00  0.00           C  
ATOM    387  C   CYS    96      41.893  33.664  20.238  1.00  0.00           C  
ATOM    388  O   CYS    96      42.021  34.292  19.187  1.00  0.00           O  
ATOM    389  CB  CYS    96      39.455  34.183  20.089  1.00  0.00           C  
ATOM    390  SG  CYS    96      37.842  33.929  20.923  1.00  0.00           S  
ATOM    391  N   ARG    97      42.896  32.984  20.774  1.00  0.00           N  
ATOM    392  CA  ARG    97      44.285  33.052  20.314  1.00  0.00           C  
ATOM    393  C   ARG    97      44.512  32.763  18.826  1.00  0.00           C  
ATOM    394  O   ARG    97      45.458  33.300  18.212  1.00  0.00           O  
ATOM    395  CB  ARG    97      45.114  32.046  21.122  1.00  0.00           C  
ATOM    396  CG  ARG    97      46.602  32.056  20.766  1.00  0.00           C  
ATOM    397  CD  ARG    97      47.450  31.142  21.653  1.00  0.00           C  
ATOM    398  NE  ARG    97      48.817  31.087  21.061  1.00  0.00           N  
ATOM    399  CZ  ARG    97      49.759  30.256  21.596  1.00  0.00           C  
ATOM    400  NH1 ARG    97      49.187  29.603  22.649  1.00  0.00           N  
ATOM    401  NH2 ARG    97      50.905  30.404  20.870  1.00  0.00           N  
ATOM    402  N   ASP    98      43.706  31.893  18.254  1.00  0.00           N  
ATOM    403  CA  ASP    98      43.827  31.456  16.877  1.00  0.00           C  
ATOM    404  C   ASP    98      42.700  31.936  15.990  1.00  0.00           C  
ATOM    405  O   ASP    98      42.680  31.487  14.843  1.00  0.00           O  
ATOM    406  CB  ASP    98      43.856  29.912  16.825  1.00  0.00           C  
ATOM    407  CG  ASP    98      45.088  29.439  17.583  1.00  0.00           C  
ATOM    408  OD1 ASP    98      46.198  29.962  17.294  1.00  0.00           O  
ATOM    409  OD2 ASP    98      44.937  28.549  18.462  1.00  0.00           O  
ATOM    410  N   CYS    99      41.782  32.800  16.429  1.00  0.00           N  
ATOM    411  CA  CYS    99      40.629  33.044  15.569  1.00  0.00           C  
ATOM    412  C   CYS    99      40.920  33.955  14.384  1.00  0.00           C  
ATOM    413  O   CYS    99      41.253  35.113  14.606  1.00  0.00           O  
ATOM    414  CB  CYS    99      39.486  33.682  16.377  1.00  0.00           C  
ATOM    415  SG  CYS    99      38.970  32.809  17.371  1.00  0.00           S  
ATOM    416  N   ILE   100      40.719  33.399  13.199  1.00  0.00           N  
ATOM    417  CA  ILE   100      40.850  34.272  12.006  1.00  0.00           C  
ATOM    418  C   ILE   100      39.581  35.061  11.742  1.00  0.00           C  
ATOM    419  O   ILE   100      39.553  36.084  11.044  1.00  0.00           O  
ATOM    420  CB  ILE   100      41.167  33.386  10.793  1.00  0.00           C  
ATOM    421  CG1 ILE   100      40.038  32.403  10.440  1.00  0.00           C  
ATOM    422  CG2 ILE   100      42.418  32.511  10.982  1.00  0.00           C  
ATOM    423  CD1 ILE   100      40.247  31.689   9.105  1.00  0.00           C  
ATOM    424  N   ASP   101      38.485  34.570  12.319  1.00  0.00           N  
ATOM    425  CA  ASP   101      37.230  35.332  12.329  1.00  0.00           C  
ATOM    426  C   ASP   101      36.999  35.729  13.783  1.00  0.00           C  
ATOM    427  O   ASP   101      36.745  34.896  14.656  1.00  0.00           O  
ATOM    428  CB  ASP   101      36.077  34.557  11.743  1.00  0.00           C  
ATOM    429  CG  ASP   101      34.846  35.452  11.771  1.00  0.00           C  
ATOM    430  OD1 ASP   101      34.955  36.591  12.298  1.00  0.00           O  
ATOM    431  OD2 ASP   101      33.781  35.009  11.264  1.00  0.00           O  
ATOM    432  N   CYS   102      37.155  37.008  14.055  1.00  0.00           N  
ATOM    433  CA  CYS   102      37.117  37.494  15.425  1.00  0.00           C  
ATOM    434  C   CYS   102      36.190  38.698  15.509  1.00  0.00           C  
ATOM    435  O   CYS   102      36.623  39.741  15.035  1.00  0.00           O  
ATOM    436  CB  CYS   102      38.509  37.891  15.853  1.00  0.00           C  
ATOM    437  SG  CYS   102      38.706  38.800  17.388  1.00  0.00           S  
ATOM    438  N   SER   103      35.015  38.512  16.093  1.00  0.00           N  
ATOM    439  CA  SER   103      34.063  39.610  16.222  1.00  0.00           C  
ATOM    440  C   SER   103      33.779  39.907  17.684  1.00  0.00           C  
ATOM    441  O   SER   103      33.257  39.013  18.376  1.00  0.00           O  
ATOM    442  CB  SER   103      32.734  39.238  15.532  1.00  0.00           C  
ATOM    443  OG  SER   103      31.786  40.282  15.703  1.00  0.00           O  
ATOM    444  N   ASN   104      34.107  41.109  18.103  1.00  0.00           N  
ATOM    445  CA  ASN   104      33.836  41.569  19.465  1.00  0.00           C  
ATOM    446  C   ASN   104      34.361  40.516  20.445  1.00  0.00           C  
ATOM    447  O   ASN   104      33.642  40.111  21.346  1.00  0.00           O  
ATOM    448  CB  ASN   104      32.350  41.830  19.658  1.00  0.00           C  
ATOM    449  CG  ASN   104      32.078  42.477  21.012  1.00  0.00           C  
ATOM    450  OD1 ASN   104      32.857  43.326  21.457  1.00  0.00           O  
ATOM    451  ND2 ASN   104      30.986  42.099  21.660  1.00  0.00           N  
ATOM    452  N   CYS   105      35.580  40.060  20.210  1.00  0.00           N  
ATOM    453  CA  CYS   105      36.275  39.048  21.006  1.00  0.00           C  
ATOM    454  C   CYS   105      37.686  39.520  21.362  1.00  0.00           C  
ATOM    455  O   CYS   105      38.284  40.286  20.603  1.00  0.00           O  
ATOM    456  CB  CYS   105      36.371  37.726  20.247  1.00  0.00           C  
ATOM    457  SG  CYS   105      35.097  37.162  19.975  1.00  0.00           S  
ATOM    458  N   ALA   106      38.171  39.083  22.510  1.00  0.00           N  
ATOM    459  CA  ALA   106      39.467  39.409  23.066  1.00  0.00           C  
ATOM    460  C   ALA   106      40.506  38.358  22.701  1.00  0.00           C  
ATOM    461  O   ALA   106      40.161  37.217  22.382  1.00  0.00           O  
ATOM    462  CB  ALA   106      39.361  39.576  24.591  1.00  0.00           C  
ATOM    463  N   ASN   107      41.789  38.760  22.752  1.00  0.00           N  
ATOM    464  CA  ASN   107      42.847  37.797  22.559  1.00  0.00           C  
ATOM    465  C   ASN   107      43.100  37.355  21.143  1.00  0.00           C  
ATOM    466  O   ASN   107      43.848  36.399  20.897  1.00  0.00           O  
ATOM    467  CB  ASN   107      42.562  36.563  23.420  1.00  0.00           C  
ATOM    468  CG  ASN   107      43.824  35.713  23.456  1.00  0.00           C  
ATOM    469  OD1 ASN   107      43.846  34.590  22.953  1.00  0.00           O  
ATOM    470  ND2 ASN   107      44.944  36.202  24.052  1.00  0.00           N  
ATOM    471  N   CYS   108      42.498  37.991  20.133  1.00  0.00           N  
ATOM    472  CA  CYS   108      42.685  37.500  18.775  1.00  0.00           C  
ATOM    473  C   CYS   108      44.004  37.919  18.128  1.00  0.00           C  
ATOM    474  O   CYS   108      44.591  38.937  18.517  1.00  0.00           O  
ATOM    475  CB  CYS   108      41.574  38.046  17.878  1.00  0.00           C  
ATOM    476  SG  CYS   108      39.922  37.541  18.421  1.00  0.00           S  
ATOM    477  N   ASN   109      44.426  37.126  17.157  1.00  0.00           N  
ATOM    478  CA  ASN   109      45.707  37.398  16.478  1.00  0.00           C  
ATOM    479  C   ASN   109      45.602  38.713  15.702  1.00  0.00           C  
ATOM    480  O   ASN   109      46.536  39.514  15.659  1.00  0.00           O  
ATOM    481  CB  ASN   109      45.913  36.225  15.534  1.00  0.00           C  
ATOM    482  CG  ASN   109      47.333  36.302  14.991  1.00  0.00           C  
ATOM    483  OD1 ASN   109      48.217  36.891  15.610  1.00  0.00           O  
ATOM    484  ND2 ASN   109      47.628  35.711  13.802  1.00  0.00           N  
TER
